# Supplementary material for: The effect of task-irrelevant spatial contexts on 360-degree attention
Source: PLoS One. 2020 Aug 18;15(8):e0237717. doi: 10.1371/journal.pone.0237717 (PMC7437462; doi:10.1371/journal.pone.0237717)
Supplement: S1 Data — The data required to create figures were shown in this file. (XLSX) [file pone.0237717.s003.xlsx]

## Sheet: Figure1
No data were used to create Figure 1

## Sheet: Figure2A
Subj	Space	TarPosNum	RTS
1	S1	1	3.0973
1	S1	2	3.22302
1	S1	3	2.0468
1	S1	4	2.17278
1	S1	5	2.01043
1	S1	6	2.25865
1	S1	7	2.20075
1	S1	8	2.67512
1	S1	9	3.23652
1	S1	10	3.4989
1	S1	11	2.77783
1	S1	12	0.606475
1	S1	13	0.7221
1	S1	14	1.26223
1	S1	15	3.13037
1	S1	16	2.76127
1	S1	17	3.37625
1	S1	18	4.21098
1	S1	19	3.15555
1	S1	20	1.12067
1	S1	21	0.812725
1	S1	22	0.9524
1	S1	23	3.3036
1	S1	24	3.98007
1	S1	25	3.7334
1	S1	26	2.18115
1	S2	1	2.01072
1	S2	2	2.17447
1	S2	3	2.92117
1	S2	4	2.3457
1	S2	5	0.59775
1	S2	6	2.42387
1	S2	7	2.36535
1	S2	8	2.7426
1	S2	9	4.78453
1	S2	10	3.23385
1	S2	11	2.47715
1	S2	12	0.528667
1	S2	13	0.58645
1	S2	14	0.96655
1	S2	15	1.80428
1	S2	16	3.0358
1	S2	17	3.19168
1	S2	18	3.06067
1	S2	19	1.7484
1	S2	20	0.834467
1	S2	21	0.6564
1	S2	22	1.02427
1	S2	23	1.66455
1	S2	24	2.39807
1	S2	25	3.71387
1	S2	26	1.1913
1	S3	1	2.11107
1	S3	2	3.7808
1	S3	3	3.20467
1	S3	4	1.62245
1	S3	5	1.08025
1	S3	6	2.34293
1	S3	7	2.2007
1	S3	8	3.3929
1	S3	9	2.87487
1	S3	10	3.47958
1	S3	11	2.40745
1	S3	12	0.5113
1	S3	13	0.56705
1	S3	14	0.54145
1	S3	15	2.00267
1	S3	16	3.33445
1	S3	17	2.88943
1	S3	18	3.00087
1	S3	19	2.25963
1	S3	20	1.72527
1	S3	21	0.8182
1	S3	22	1.02767
1	S3	23	3.98258
1	S3	24	2.74768
1	S3	25	2.46048
1	S3	26	1.9174
1	S4	1	1.9495
1	S4	2	2.59147
1	S4	3	2.50477
1	S4	4	2.65307
1	S4	5	0.5421
1	S4	6	1.87135
1	S4	7	1.8486
1	S4	8	1.85157
1	S4	9	2.95167
1	S4	10	2.7065
1	S4	11	2.30658
1	S4	12	0.5003
1	S4	13	0.53875
1	S4	14	0.5221
1	S4	15	1.8655
1	S4	16	2.23137
1	S4	17	2.8081
1	S4	18	2.98228
1	S4	19	2.44915
1	S4	20	1.46355
1	S4	21	0.814525
1	S4	22	0.98315
1	S4	23	2.35988
1	S4	24	3.44737
1	S4	25	3.1667
1	S4	26	1.20633
2	S1	1	3.82012
2	S1	2	6.98527
2	S1	3	4.07132
2	S1	4	3.88995
2	S1	5	2.3235
2	S1	6	3.7617
2	S1	7	4.3424
2	S1	8	6.52327
2	S1	9	6.21037
2	S1	10	6.43405
2	S1	11	3.6613
2	S1	12	2.64447
2	S1	13	1.0123
2	S1	14	1.22907
2	S1	15	4.09652
2	S1	16	7.33078
2	S1	17	7.04807
2	S1	18	7.2522
2	S1	19	2.87222
2	S1	20	2.90965
2	S1	21	2.0972
2	S1	22	1.86248
2	S1	23	2.67543
2	S1	24	5.72745
2	S1	25	6.23345
2	S1	26	2.21197
2	S2	1	7.45017
2	S2	2	6.557
2	S2	3	4.97668
2	S2	4	3.54975
2	S2	5	2.03295
2	S2	6	4.36128
2	S2	7	4.75823
2	S2	8	7.42248
2	S2	9	5.58873
2	S2	10	6.01262
2	S2	11	3.041
2	S2	12	3.37902
2	S2	13	0.966325
2	S2	14	1.41605
2	S2	15	4.53265
2	S2	16	4.56527
2	S2	17	6.73008
2	S2	18	6.16585
2	S2	19	2.76748
2	S2	20	3.0832
2	S2	21	1.48598
2	S2	22	1.38245
2	S2	23	3.06597
2	S2	24	6.45908
2	S2	25	5.78055
2	S2	26	4.86465
2	S3	1	5.46788
2	S3	2	5.367
2	S3	3	2.84578
2	S3	4	3.8414
2	S3	5	2.44345
2	S3	6	5.05128
2	S3	7	4.80323
2	S3	8	6.19635
2	S3	9	6.1827
2	S3	10	5.80113
2	S3	11	2.61675
2	S3	12	3.25358
2	S3	13	1.45493
2	S3	14	1.131
2	S3	15	4.90377
2	S3	16	6.01248
2	S3	17	6.02625
2	S3	18	5.30398
2	S3	19	1.96305
2	S3	20	2.06668
2	S3	21	1.58045
2	S3	22	2.32345
2	S3	23	4.39295
2	S3	24	6.3388
2	S3	25	6.40597
2	S3	26	5.37568
2	S4	1	7.64767
2	S4	2	7.58027
2	S4	3	3.63028
2	S4	4	6.12662
2	S4	5	3.04113
2	S4	6	5.32547
2	S4	7	6.677
2	S4	8	7.38727
2	S4	9	8.80205
2	S4	10	8.03668
2	S4	11	2.34287
2	S4	12	2.0835
2	S4	13	1.3016
2	S4	14	0.997275
2	S4	15	1.97962
2	S4	16	6.01253
2	S4	17	9.01717
2	S4	18	8.47093
2	S4	19	4.4375
2	S4	20	2.9087
2	S4	21	5.83927
2	S4	22	2.64463
2	S4	23	1.49115
2	S4	24	5.75795
2	S4	25	11.4631
2	S4	26	8.19623
3	S1	1	2.8149
3	S1	2	3.2032
3	S1	3	3.13623
3	S1	4	2.37043
3	S1	5	1.71677
3	S1	6	2.10033
3	S1	7	3.06113
3	S1	8	2.7202
3	S1	9	3.46865
3	S1	10	2.61385
3	S1	11	1.91552
3	S1	12	0.483125
3	S1	13	0.455025
3	S1	14	0.550125
3	S1	15	2.01045
3	S1	16	1.60835
3	S1	17	3.5969
3	S1	18	2.43748
3	S1	19	2.57095
3	S1	20	1.82925
3	S1	21	0.59465
3	S1	22	1.34783
3	S1	23	1.34003
3	S1	24	2.07497
3	S1	25	2.91273
3	S1	26	4.62425
3	S2	1	3.87348
3	S2	2	2.8263
3	S2	3	1.31073
3	S2	4	1.41342
3	S2	5	0.527875
3	S2	6	2.04975
3	S2	7	2.7756
3	S2	8	2.90057
3	S2	9	3.02985
3	S2	10	3.11375
3	S2	11	2.05795
3	S2	12	0.466675
3	S2	13	0.469175
3	S2	14	0.5583
3	S2	15	2.1389
3	S2	16	1.33757
3	S2	17	2.67317
3	S2	18	3.404
3	S2	19	4.5354
3	S2	20	2.92955
3	S2	21	0.5279
3	S2	22	2.79283
3	S2	23	1.60575
3	S2	24	3.24207
3	S2	25	3.27025
3	S2	26	4.67737
3	S3	1	3.3455
3	S3	2	2.48557
3	S3	3	2.13333
3	S3	4	1.85455
3	S3	5	1.13945
3	S3	6	2.91852
3	S3	7	2.29542
3	S3	8	3.03073
3	S3	9	3.5521
3	S3	10	2.38777
3	S3	11	1.51362
3	S3	12	0.46915
3	S3	13	0.5141
3	S3	14	0.477525
3	S3	15	1.06993
3	S3	16	2.02053
3	S3	17	2.31248
3	S3	18	3.07178
3	S3	19	2.3513
3	S3	20	2.427
3	S3	21	0.555975
3	S3	22	1.03915
3	S3	23	1.58098
3	S3	24	1.58062
3	S3	25	1.9991
3	S3	26	2.93518
3	S4	1	2.80262
3	S4	2	3.75033
3	S4	3	2.78163
3	S4	4	2.7338
3	S4	5	0.7428
3	S4	6	2.76487
3	S4	7	1.75115
3	S4	8	1.95097
3	S4	9	3.87973
3	S4	10	2.86207
3	S4	11	1.37955
3	S4	12	0.457967
3	S4	13	0.4582
3	S4	14	0.63415
3	S4	15	2.18675
3	S4	16	2.29847
3	S4	17	3.04097
3	S4	18	2.19502
3	S4	19	3.60835
3	S4	20	2.90413
3	S4	21	0.505875
3	S4	22	2.05137
3	S4	23	1.95772
3	S4	24	3.11632
3	S4	25	3.74222
3	S4	26	4.25625
4	S1	1	2.61403
4	S1	2	2.83462
4	S1	3	3.0188
4	S1	4	2.2563
4	S1	5	0.723125
4	S1	6	1.4466
4	S1	7	2.4359
4	S1	8	2.31225
4	S1	9	3.17207
4	S1	10	2.55793
4	S1	11	3.5355
4	S1	12	0.645325
4	S1	13	0.6893
4	S1	14	0.5866
4	S1	15	2.21425
4	S1	16	2.5719
4	S1	17	2.7646
4	S1	18	4.5093
4	S1	19	1.2061
4	S1	20	1.8012
4	S1	21	1.49647
4	S1	22	2.31977
4	S1	23	2.55775
4	S1	24	2.4101
4	S1	25	3.8787
4	S1	26	2.2425
4	S2	1	2.42828
4	S2	2	1.8172
4	S2	3	2.76725
4	S2	4	1.9747
4	S2	5	0.843925
4	S2	6	1.9858
4	S2	7	3.03288
4	S2	8	1.36245
4	S2	9	3.83887
4	S2	10	3.3679
4	S2	11	3.05505
4	S2	12	0.60935
4	S2	13	0.728975
4	S2	14	0.55045
4	S2	15	1.47155
4	S2	16	2.83177
4	S2	17	3.55523
4	S2	18	2.38738
4	S2	19	1.38127
4	S2	20	1.93528
4	S2	21	1.15623
4	S2	22	1.98575
4	S2	23	2.90157
4	S2	24	2.30103
4	S2	25	3.03255
4	S2	26	2.38223
4	S3	1	2.904
4	S3	2	1.86538
4	S3	3	1.90732
4	S3	4	2.1864
4	S3	5	0.8578
4	S3	6	2.35455
4	S3	7	2.8289
4	S3	8	2.4069
4	S3	9	3.23227
4	S3	10	3.1163
4	S3	11	2.60553
4	S3	12	1.29848
4	S3	13	1.01038
4	S3	14	0.818575
4	S3	15	3.48488
4	S3	16	2.78428
4	S3	17	3.1305
4	S3	18	1.91793
4	S3	19	2.81765
4	S3	20	1.28467
4	S3	21	0.997967
4	S3	22	1.37692
4	S3	23	2.96855
4	S3	24	2.7777
4	S3	25	2.61377
4	S3	26	3.0196
4	S4	1	3.3654
4	S4	2	3.18337
4	S4	3	1.93263
4	S4	4	1.82347
4	S4	5	1.0784
4	S4	6	3.13575
4	S4	7	2.83968
4	S4	8	3.7677
4	S4	9	4.5332
4	S4	10	2.61685
4	S4	11	2.0635
4	S4	12	0.7182
4	S4	13	0.88575
4	S4	14	1.27075
4	S4	15	2.397
4	S4	16	3.47123
4	S4	17	4.17363
4	S4	18	3.62035
4	S4	19	3.09932
4	S4	20	1.80117
4	S4	21	1.0558
4	S4	22	1.55255
4	S4	23	2.46305
4	S4	24	2.54695
4	S4	25	3.12483
4	S4	26	2.26733
5	S1	1	3.44873
5	S1	2	3.4039
5	S1	3	2.99947
5	S1	4	1.72578
5	S1	5	2.94333
5	S1	6	2.46572
5	S1	7	1.77668
5	S1	8	2.8958
5	S1	9	4.20767
5	S1	10	2.82983
5	S1	11	2.84837
5	S1	12	0.706425
5	S1	13	0.578275
5	S1	14	0.639425
5	S1	15	3.23785
5	S1	16	2.4054
5	S1	17	2.8821
5	S1	18	3.71957
5	S1	19	1.40732
5	S1	20	1.31242
5	S1	21	0.6671
5	S1	22	0.904575
5	S1	23	2.78872
5	S1	24	4.33507
5	S1	25	4.22577
5	S1	26	2.60853
5	S2	1	2.28737
5	S2	2	3.35455
5	S2	3	2.51892
5	S2	4	1.94685
5	S2	5	1.97742
5	S2	6	2.41275
5	S2	7	2.01907
5	S2	8	3.478
5	S2	9	3.84627
5	S2	10	1.68287
5	S2	11	2.7407
5	S2	12	0.584533
5	S2	13	0.575325
5	S2	14	0.561575
5	S2	15	2.71455
5	S2	16	3.3093
5	S2	17	2.8822
5	S2	18	4.06595
5	S2	19	2.37093
5	S2	20	0.90575
5	S2	21	0.67045
5	S2	22	0.918975
5	S2	23	2.70867
5	S2	24	3.41942
5	S2	25	3.06905
5	S2	26	2.75147
5	S3	1	5.3726
5	S3	2	4.10233
5	S3	3	2.02767
5	S3	4	2.93285
5	S3	5	2.5952
5	S3	6	1.82652
5	S3	7	2.10688
5	S3	8	4.4982
5	S3	9	4.5463
5	S3	10	4.1077
5	S3	11	1.72315
5	S3	12	1.9706
5	S3	13	0.7653
5	S3	14	0.865725
5	S3	15	2.78423
5	S3	16	3.98223
5	S3	17	3.37915
5	S3	18	3.45965
5	S3	19	1.17593
5	S3	20	1.65583
5	S3	21	0.73455
5	S3	22	2.1588
5	S3	23	3.00347
5	S3	24	3.4766
5	S3	25	2.75645
5	S3	26	3.09815
5	S4	1	2.6838
5	S4	2	2.48497
5	S4	3	2.10292
5	S4	4	3.24218
5	S4	5	2.41555
5	S4	6	2.6247
5	S4	7	2.91493
5	S4	8	4.1404
5	S4	9	4.20287
5	S4	10	3.94283
5	S4	11	3.7952
5	S4	12	1.0337
5	S4	13	0.636825
5	S4	14	0.620225
5	S4	15	2.89893
5	S4	16	2.96
5	S4	17	4.60197
5	S4	18	2.66945
5	S4	19	3.09797
5	S4	20	2.02232
5	S4	21	0.678725
5	S4	22	0.800633
5	S4	23	2.8699
5	S4	24	3.8453
5	S4	25	3.13487
5	S4	26	2.5282
6	S1	1	3.81663
6	S1	2	3.70008
6	S1	3	2.38745
6	S1	4	1.38498
6	S1	5	0.62605
6	S1	6	1.69505
6	S1	7	3.20273
6	S1	8	3.19493
6	S1	9	3.99927
6	S1	10	3.47978
6	S1	11	3.21568
6	S1	12	0.626125
6	S1	13	0.622925
6	S1	14	0.6761
6	S1	15	1.56095
6	S1	16	3.99167
6	S1	17	2.83975
6	S1	18	3.9235
6	S1	19	2.82405
6	S1	20	3.2533
6	S1	21	1.35995
6	S1	22	2.31212
6	S1	23	3.32592
6	S1	24	3.19025
6	S1	25	3.31393
6	S1	26	3.9281
6	S2	1	2.09303
6	S2	2	3.4447
6	S2	3	2.78685
6	S2	4	1.7231
6	S2	5	0.7596
6	S2	6	1.03907
6	S2	7	3.92847
6	S2	8	3.65293
6	S2	9	4.80288
6	S2	10	3.32037
6	S2	11	1.816
6	S2	12	0.6955
6	S2	13	0.7538
6	S2	14	0.760025
6	S2	15	2.81245
6	S2	16	2.56075
6	S2	17	3.3959
6	S2	18	2.82335
6	S2	19	4.04895
6	S2	20	2.4965
6	S2	21	0.851925
6	S2	22	4.2278
6	S2	23	3.46673
6	S2	24	2.93817
6	S2	25	4.11297
6	S2	26	3.87577
6	S3	1	5.32273
6	S3	2	2.70637
6	S3	3	4.4455
6	S3	4	1.71487
6	S3	5	0.6868
6	S3	6	1.4014
6	S3	7	3.42895
6	S3	8	4.2558
6	S3	9	2.99655
6	S3	10	3.4181
6	S3	11	2.96848
6	S3	12	0.7347
6	S3	13	0.614833
6	S3	14	0.597233
6	S3	15	3.16942
6	S3	16	2.38243
6	S3	17	2.139
6	S3	18	2.94902
6	S3	19	2.99635
6	S3	20	1.9829
6	S3	21	2.15912
6	S3	22	2.37543
6	S3	23	3.79517
6	S3	24	3.8794
6	S3	25	3.4686
6	S3	26	4.39017
6	S4	1	2.4389
6	S4	2	2.77007
6	S4	3	4.27487
6	S4	4	1.94663
6	S4	5	0.6553
6	S4	6	1.52165
6	S4	7	3.41093
6	S4	8	3.3172
6	S4	9	2.3457
6	S4	10	3.22242
6	S4	11	1.9156
6	S4	12	0.97775
6	S4	13	0.672175
6	S4	14	0.612125
6	S4	15	3.68257
6	S4	16	3.0938
6	S4	17	3.21875
6	S4	18	2.33195
6	S4	19	2.52137
6	S4	20	3.06623
6	S4	21	0.6741
6	S4	22	2.198
6	S4	23	2.98535
6	S4	24	2.65287
6	S4	25	3.77835
6	S4	26	2.31215
7	S1	1	1.88037
7	S1	2	3.8397
7	S1	3	1.21212
7	S1	4	0.830767
7	S1	5	0.631
7	S1	6	1.49105
7	S1	7	2.19912
7	S1	8	2.97985
7	S1	9	5.0501
7	S1	10	4.46957
7	S1	11	1.61203
7	S1	12	0.56965
7	S1	13	0.631375
7	S1	14	1.33232
7	S1	15	2.26198
7	S1	16	4.12445
7	S1	17	4.62113
7	S1	18	4.4768
7	S1	19	2.78152
7	S1	20	3.18363
7	S1	21	1.30965
7	S1	22	2.07795
7	S1	23	1.83712
7	S1	24	3.73093
7	S1	25	5.1943
7	S1	26	3.22533
7	S2	1	4.16253
7	S2	2	5.7933
7	S2	3	1.53135
7	S2	4	1.5083
7	S2	5	0.7123
7	S2	6	1.44355
7	S2	7	3.27595
7	S2	8	3.62918
7	S2	9	5.57393
7	S2	10	5.0608
7	S2	11	3.56887
7	S2	12	0.623725
7	S2	13	0.614433
7	S2	14	0.93285
7	S2	15	2.6501
7	S2	16	4.12763
7	S2	17	4.58493
7	S2	18	5.1091
7	S2	19	3.37622
7	S2	20	2.87697
7	S2	21	1.9156
7	S2	22	1.94625
7	S2	23	2.84113
7	S2	24	5.95108
7	S2	25	6.10912
7	S2	26	6.37393
7	S3	1	4.03597
7	S3	2	4.69903
7	S3	3	3.65545
7	S3	4	1.67532
7	S3	5	0.608725
7	S3	6	1.39613
7	S3	7	2.81805
7	S3	8	3.66933
7	S3	9	4.53713
7	S3	10	4.605
7	S3	11	2.8117
7	S3	12	0.70605
7	S3	13	1.44912
7	S3	14	0.61165
7	S3	15	2.33442
7	S3	16	3.5271
7	S3	17	3.88428
7	S3	18	4.4768
7	S3	19	2.65565
7	S3	20	3.3122
7	S3	21	1.79032
7	S3	22	1.98805
7	S3	23	3.09718
7	S3	24	6.0775
7	S3	25	5.55725
7	S3	26	5.25743
7	S4	1	1.82335
7	S4	2	5.2971
7	S4	3	2.19762
7	S4	4	3.29652
7	S4	5	1.53325
7	S4	6	3.08303
7	S4	7	1.57793
7	S4	8	4.5324
7	S4	9	6.08188
7	S4	10	4.5436
7	S4	11	2.73265
7	S4	12	1.92695
7	S4	13	1.8934
7	S4	14	0.683825
7	S4	15	2.20483
7	S4	16	4.0016
7	S4	17	3.4895
7	S4	18	4.44862
7	S4	19	4.21922
7	S4	20	2.57637
7	S4	21	0.6954
7	S4	22	4.30325
7	S4	23	2.61137
7	S4	24	3.23373
7	S4	25	3.31482
7	S4	26	4.5351
8	S1	1	5.15303
8	S1	2	5.67073
8	S1	3	4.99033
8	S1	4	2.48533
8	S1	5	2.46457
8	S1	6	4.87195
8	S1	7	3.05233
8	S1	8	3.25783
8	S1	9	6.76642
8	S1	10	6.9871
8	S1	11	4.97663
8	S1	12	3.44612
8	S1	13	0.835125
8	S1	14	0.885425
8	S1	15	3.88428
8	S1	16	4.55197
8	S1	17	6.68848
8	S1	18	7.71015
8	S1	19	5.22187
8	S1	20	2.43513
8	S1	21	1.28628
8	S1	22	3.11128
8	S1	23	3.95295
8	S1	24	5.70808
8	S1	25	5.58493
8	S1	26	4.61337
8	S2	1	4.84513
8	S2	2	3.28437
8	S2	3	5.55157
8	S2	4	2.83173
8	S2	5	2.62293
8	S2	6	4.6777
8	S2	7	5.20907
8	S2	8	6.06825
8	S2	9	4.8778
8	S2	10	3.2112
8	S2	11	3.62225
8	S2	12	2.33732
8	S2	13	0.86035
8	S2	14	1.0278
8	S2	15	2.2924
8	S2	16	5.14898
8	S2	17	5.64103
8	S2	18	5.39913
8	S2	19	3.167
8	S2	20	5.43175
8	S2	21	0.74845
8	S2	22	3.569
8	S2	23	2.89605
8	S2	24	5.99565
8	S2	25	6.54967
8	S2	26	6.40057
8	S3	1	9.5053
8	S3	2	3.93557
8	S3	3	4.2892
8	S3	4	2.9448
8	S3	5	1.82397
8	S3	6	3.51103
8	S3	7	4.01435
8	S3	8	5.0229
8	S3	9	5.5256
8	S3	10	2.25065
8	S3	11	2.0315
8	S3	12	1.08363
8	S3	13	0.67015
8	S3	14	0.867525
8	S3	15	3.80068
8	S3	16	4.6775
8	S3	17	6.09053
8	S3	18	4.84807
8	S3	19	3.00605
8	S3	20	2.33182
8	S3	21	0.8154
8	S3	22	2.85425
8	S3	23	3.86488
8	S3	24	4.75007
8	S3	25	8.24887
8	S3	26	7.77567
8	S4	1	4.93717
8	S4	2	5.50095
8	S4	3	4.6993
8	S4	4	3.87982
8	S4	5	2.64498
8	S4	6	5.43425
8	S4	7	4.14715
8	S4	8	3.307
8	S4	9	3.3732
8	S4	10	4.43317
8	S4	11	3.30945
8	S4	12	1.72055
8	S4	13	0.673933
8	S4	14	1.67835
8	S4	15	3.6172
8	S4	16	5.9622
8	S4	17	6.88635
8	S4	18	4.19452
8	S4	19	3.61643
8	S4	20	3.27608
8	S4	21	0.860425
8	S4	22	1.21765
8	S4	23	4.28355
8	S4	24	4.62742
8	S4	25	3.366
8	S4	26	5.74137
9	S1	1	2.50755
9	S1	2	2.29847
9	S1	3	2.81015
9	S1	4	2.07095
9	S1	5	1.2148
9	S1	6	2.65045
9	S1	7	3.9431
9	S1	8	4.27813
9	S1	9	5.63353
9	S1	10	3.26722
9	S1	11	1.7594
9	S1	12	1.45905
9	S1	13	0.671
9	S1	14	4.1884
9	S1	15	2.83867
9	S1	16	4.097
9	S1	17	4.31682
9	S1	18	1.687
9	S1	19	1.30997
9	S1	20	2.75245
9	S1	21	1.229
9	S1	22	2.3013
9	S1	23	4.45047
9	S1	24	4.96213
9	S1	25	4.4347
9	S1	26	4.32003
9	S2	1	2.6586
9	S2	2	3.32032
9	S2	3	2.95728
9	S2	4	2.08862
9	S2	5	2.43228
9	S2	6	2.14425
9	S2	7	3.72242
9	S2	8	3.569
9	S2	9	4.90705
9	S2	10	2.34995
9	S2	11	1.6786
9	S2	12	0.987067
9	S2	13	0.72635
9	S2	14	2.00522
9	S2	15	3.35095
9	S2	16	3.73893
9	S2	17	4.30433
9	S2	18	3.08593
9	S2	19	2.07245
9	S2	20	1.41025
9	S2	21	2.85447
9	S2	22	3.15383
9	S2	23	3.32025
9	S2	24	3.78123
9	S2	25	4.3973
9	S2	26	2.89717
9	S3	1	3.11355
9	S3	2	3.34832
9	S3	3	3.32015
9	S3	4	2.02157
9	S3	5	1.46067
9	S3	6	2.61923
9	S3	7	4.25953
9	S3	8	2.54842
9	S3	9	3.8612
9	S3	10	2.68415
9	S3	11	2.3517
9	S3	12	1.03608
9	S3	13	0.71215
9	S3	14	0.93255
9	S3	15	3.04683
9	S3	16	3.46557
9	S3	17	3.78385
9	S3	18	2.20063
9	S3	19	1.26207
9	S3	20	3.08885
9	S3	21	1.1647
9	S3	22	1.88223
9	S3	23	3.25027
9	S3	24	3.5239
9	S3	25	3.45503
9	S3	26	3.76423
9	S4	1	4.43858
9	S4	2	2.6864
9	S4	3	1.9104
9	S4	4	1.89605
9	S4	5	3.06758
9	S4	6	3.65828
9	S4	7	3.0631
9	S4	8	2.96305
9	S4	9	3.84255
9	S4	10	3.10412
9	S4	11	3.7495
9	S4	12	0.739233
9	S4	13	1.12868
9	S4	14	1.89328
9	S4	15	4.35663
9	S4	16	2.88475
9	S4	17	4.24707
9	S4	18	1.77075
9	S4	19	2.64222
9	S4	20	0.90465
9	S4	21	1.53913
9	S4	22	3.1762
9	S4	23	3.54962
9	S4	24	5.16085
9	S4	25	4.6998
9	S4	26	6.99785
10	S1	1	3.23475
10	S1	2	2.9294
10	S1	3	2.40963
10	S1	4	0.934533
10	S1	5	0.60575
10	S1	6	1.84597
10	S1	7	3.07443
10	S1	8	2.99927
10	S1	9	4.3675
10	S1	10	4.1068
10	S1	11	1.64603
10	S1	12	0.62275
10	S1	13	0.586625
10	S1	14	0.67845
10	S1	15	2.60145
10	S1	16	3.62495
10	S1	17	2.91577
10	S1	18	2.38265
10	S1	19	1.35995
10	S1	20	1.7429
10	S1	21	0.670975
10	S1	22	2.4742
10	S1	23	2.34998
10	S1	24	2.19227
10	S1	25	3.9097
10	S1	26	1.48207
10	S2	1	2.33137
10	S2	2	3.67893
10	S2	3	2.78715
10	S2	4	2.21758
10	S2	5	0.605875
10	S2	6	2.2395
10	S2	7	2.85715
10	S2	8	3.12078
10	S2	9	3.72783
10	S2	10	3.07543
10	S2	11	1.82658
10	S2	12	0.5055
10	S2	13	0.55595
10	S2	14	0.561525
10	S2	15	3.17987
10	S2	16	3.7669
10	S2	17	3.67797
10	S2	18	2.5676
10	S2	19	2.47165
10	S2	20	1.53208
10	S2	21	0.6705
10	S2	22	1.44665
10	S2	23	2.40695
10	S2	24	3.36045
10	S2	25	3.84828
10	S2	26	2.27487
10	S3	1	2.97137
10	S3	2	3.78655
10	S3	3	2.78155
10	S3	4	2.32743
10	S3	5	0.514
10	S3	6	1.00527
10	S3	7	2.67605
10	S3	8	2.44623
10	S3	9	2.13925
10	S3	10	4.11865
10	S3	11	3.00223
10	S3	12	0.519475
10	S3	13	0.552975
10	S3	14	0.5393
10	S3	15	2.059
10	S3	16	1.78435
10	S3	17	3.52157
10	S3	18	2.42422
10	S3	19	3.6079
10	S3	20	2.23738
10	S3	21	0.661875
10	S3	22	1.04675
10	S3	23	3.27862
10	S3	24	2.55655
10	S3	25	2.39202
10	S3	26	4.0885
10	S4	1	2.00497
10	S4	2	2.9272
10	S4	3	2.541
10	S4	4	1.0665
10	S4	5	0.578425
10	S4	6	2.32633
10	S4	7	2.5971
10	S4	8	3.75335
10	S4	9	3.39787
10	S4	10	3.60065
10	S4	11	2.0556
10	S4	12	0.5475
10	S4	13	0.547433
10	S4	14	0.606125
10	S4	15	2.49083
10	S4	16	3.15027
10	S4	17	4.1925
10	S4	18	2.70337
10	S4	19	3.62387
10	S4	20	1.03028
10	S4	21	0.6588
10	S4	22	1.6981
10	S4	23	2.93748
10	S4	24	2.544
10	S4	25	4.52118
10	S4	26	4.15813
11	S1	1	5.42305
11	S1	2	4.0534
11	S1	3	3.85785
11	S1	4	1.76398
11	S1	5	1.50697
11	S1	6	2.23477
11	S1	7	3.2841
11	S1	8	4.8353
11	S1	9	6.00213
11	S1	10	3.8381
11	S1	11	2.97247
11	S1	12	0.79935
11	S1	13	0.6441
11	S1	14	0.662075
11	S1	15	5.12845
11	S1	16	5.76677
11	S1	17	5
11	S1	18	7.23947
11	S1	19	4.1413
11	S1	20	2.15453
11	S1	21	2.18653
11	S1	22	2.23857
11	S1	23	2.46325
11	S1	24	5.40763
11	S1	25	5.95235
11	S1	26	2.71037
11	S2	1	4.96075
11	S2	2	4.70975
11	S2	3	2.5121
11	S2	4	1.54033
11	S2	5	2.23877
11	S2	6	2.62462
11	S2	7	2.19382
11	S2	8	4.3972
11	S2	9	5.62608
11	S2	10	3.99895
11	S2	11	4.16327
11	S2	12	1.79173
11	S2	13	0.798725
11	S2	14	0.7988
11	S2	15	3.5157
11	S2	16	4.09138
11	S2	17	6.4374
11	S2	18	3.89685
11	S2	19	4.2223
11	S2	20	1.72213
11	S2	21	1.18507
11	S2	22	2.01328
11	S2	23	2.43023
11	S2	24	5.08277
11	S2	25	3.63035
11	S2	26	6.61247
11	S3	1	5.55927
11	S3	2	6.48395
11	S3	3	2.86183
11	S3	4	1.42885
11	S3	5	0.756575
11	S3	6	1.00815
11	S3	7	5.19323
11	S3	8	4.3542
11	S3	9	6.0585
11	S3	10	4.66108
11	S3	11	3.71913
11	S3	12	0.743125
11	S3	13	0.7173
11	S3	14	1.76927
11	S3	15	3.68785
11	S3	16	3.9776
11	S3	17	5.10905
11	S3	18	3.8912
11	S3	19	3.34282
11	S3	20	2.12818
11	S3	21	0.859975
11	S3	22	2.2043
11	S3	23	4.57123
11	S3	24	4.70958
11	S3	25	6.67157
11	S3	26	3.95452
11	S4	1	4.6648
11	S4	2	6.9524
11	S4	3	1.78418
11	S4	4	2.3572
11	S4	5	1.7538
11	S4	6	1.64075
11	S4	7	2.4183
11	S4	8	6.59263
11	S4	9	5.58085
11	S4	10	4.47933
11	S4	11	1.72345
11	S4	12	0.772067
11	S4	13	0.6926
11	S4	14	0.7331
11	S4	15	2.96815
11	S4	16	3.52142
11	S4	17	4.70118
11	S4	18	3.47245
11	S4	19	3.51995
11	S4	20	2.95193
11	S4	21	2.16045
11	S4	22	2.38368
11	S4	23	2.62667
11	S4	24	4.64093
11	S4	25	6.5906
11	S4	26	7.4314
12	S1	1	3.12458
12	S1	2	1.6424
12	S1	3	3.3904
12	S1	4	0.9219
12	S1	5	0.7124
12	S1	6	0.723075
12	S1	7	3.79325
12	S1	8	4.37052
12	S1	9	4.52698
12	S1	10	5.91718
12	S1	11	3.87628
12	S1	12	0.58195
12	S1	13	0.922
12	S1	14	0.617125
12	S1	15	3.13368
12	S1	16	5.0851
12	S1	17	4.23107
12	S1	18	6.34063
12	S1	19	2.83993
12	S1	20	1.913
12	S1	21	1.72575
12	S1	22	2.58628
12	S1	23	3.18337
12	S1	24	5.58097
12	S1	25	4.99303
12	S1	26	3.66945
12	S2	1	1.84317
12	S2	2	5.24983
12	S2	3	2.1949
12	S2	4	0.776425
12	S2	5	0.5843
12	S2	6	1.43237
12	S2	7	4.56602
12	S2	8	4.43997
12	S2	9	5.63717
12	S2	10	4.1415
12	S2	11	2.7453
12	S2	12	0.587325
12	S2	13	0.543633
12	S2	14	0.6198
12	S2	15	4.20865
12	S2	16	4.54317
12	S2	17	5.2374
12	S2	18	5.04057
12	S2	19	2.01883
12	S2	20	3.08018
12	S2	21	1.53305
12	S2	22	2.72027
12	S2	23	3.0608
12	S2	24	4.23355
12	S2	25	4.8007
12	S2	26	5.4121
12	S3	1	2.49103
12	S3	2	2.51337
12	S3	3	3.1307
12	S3	4	0.7261
12	S3	5	0.938133
12	S3	6	2.1448
12	S3	7	2.15595
12	S3	8	3.2227
12	S3	9	3.73467
12	S3	10	2.57307
12	S3	11	2.50495
12	S3	12	0.617525
12	S3	13	0.603225
12	S3	14	0.888175
12	S3	15	2.97117
12	S3	16	3.9374
12	S3	17	3.4815
12	S3	18	3.6307
12	S3	19	4.5299
12	S3	20	2.38485
12	S3	21	1.90742
12	S3	22	2.0246
12	S3	23	2.92365
12	S3	24	4.92035
12	S3	25	5.13785
12	S3	26	4.69567
12	S4	1	3.2168
12	S4	2	1.8882
12	S4	3	1.7678
12	S4	4	1.49133
12	S4	5	0.6282
12	S4	6	0.916
12	S4	7	3.89845
12	S4	8	4.24763
12	S4	9	4.42312
12	S4	10	2.6224
12	S4	11	2.32355
12	S4	12	0.62555
12	S4	13	0.59215
12	S4	14	0.60325
12	S4	15	2.88435
12	S4	16	3.5717
12	S4	17	4.51837
12	S4	18	2.43917
12	S4	19	3.45913
12	S4	20	2.4186
12	S4	21	2.5998
12	S4	22	3.36765
12	S4	23	3.0214
12	S4	24	4.63555
12	S4	25	4.93428
12	S4	26	4.32295
13	S1	1	5.26853
13	S1	2	5.3156
13	S1	3	3.4664
13	S1	4	2.79833
13	S1	5	3.53525
13	S1	6	2.9966
13	S1	7	4.33143
13	S1	8	5.73337
13	S1	9	6.4041
13	S1	10	2.75345
13	S1	11	2.1387
13	S1	12	1.15047
13	S1	13	1.3146
13	S1	14	1.59488
13	S1	15	2.812
13	S1	16	2.64727
13	S1	17	5.63307
13	S1	18	2.60275
13	S1	19	2.188
13	S1	20	1.96615
13	S1	21	1.23457
13	S1	22	4.7974
13	S1	23	2.11673
13	S1	24	3.15013
13	S1	25	4.5379
13	S1	26	4.02447
13	S2	1	5.55595
13	S2	2	3.34532
13	S2	3	3.67512
13	S2	4	2.5722
13	S2	5	3.125
13	S2	6	4.0771
13	S2	7	3.71683
13	S2	8	4.98755
13	S2	9	5.753
13	S2	10	4.86735
13	S2	11	2.8152
13	S2	12	0.8491
13	S2	13	0.975133
13	S2	14	1.54727
13	S2	15	3.5105
13	S2	16	3.67515
13	S2	17	5.55685
13	S2	18	1.52513
13	S2	19	1.2708
13	S2	20	1.43562
13	S2	21	1.21768
13	S2	22	2.58602
13	S2	23	3.61638
13	S2	24	4.08298
13	S2	25	3.10487
13	S2	26	3.515
13	S3	1	4.44862
13	S3	2	4.2223
13	S3	3	2.51575
13	S3	4	2.4912
13	S3	5	2.95998
13	S3	6	2.97417
13	S3	7	4.4297
13	S3	8	5.51253
13	S3	9	5.6818
13	S3	10	4.7028
13	S3	11	2.46595
13	S3	12	0.96035
13	S3	13	0.854733
13	S3	14	1.17277
13	S3	15	2.0662
13	S3	16	4.41742
13	S3	17	4.43165
13	S3	18	3.24763
13	S3	19	1.70665
13	S3	20	1.15905
13	S3	21	1.94108
13	S3	22	0.983033
13	S3	23	4.30875
13	S3	24	3.8314
13	S3	25	4.40632
13	S3	26	3.43287
13	S4	1	5.18063
13	S4	2	3.03825
13	S4	3	2.1809
13	S4	4	3.4128
13	S4	5	2.75068
13	S4	6	2.92658
13	S4	7	5.00817
13	S4	8	4.0659
13	S4	9	5.7374
13	S4	10	2.29717
13	S4	11	2.32883
13	S4	12	0.569975
13	S4	13	0.6423
13	S4	14	1.23443
13	S4	15	3.7682
13	S4	16	3.46828
13	S4	17	4.93995
13	S4	18	2.74547
13	S4	19	1.62245
13	S4	20	3.35365
13	S4	21	0.809975
13	S4	22	3.07223
13	S4	23	2.0832
13	S4	24	2.72578
13	S4	25	4.34363
13	S4	26	5.3463
14	S1	1	4.5603
14	S1	2	3.84393
14	S1	3	4.81177
14	S1	4	2.6945
14	S1	5	3.66967
14	S1	6	3.80075
14	S1	7	4.4292
14	S1	8	4.5182
14	S1	9	5.02358
14	S1	10	3.60235
14	S1	11	2.63623
14	S1	12	2.6139
14	S1	13	0.734075
14	S1	14	3.18365
14	S1	15	3.097
14	S1	16	4.18743
14	S1	17	4.36188
14	S1	18	3.7556
14	S1	19	1.74975
14	S1	20	0.840575
14	S1	21	0.7762
14	S1	22	0.83825
14	S1	23	4.67755
14	S1	24	3.22057
14	S1	25	5.5247
14	S1	26	1.7684
14	S2	1	5.28925
14	S2	2	5.2874
14	S2	3	3.28158
14	S2	4	3.12758
14	S2	5	4.9622
14	S2	6	3.89253
14	S2	7	4.2476
14	S2	8	5.5263
14	S2	9	5.72173
14	S2	10	3.4377
14	S2	11	3.25608
14	S2	12	2.5745
14	S2	13	0.64785
14	S2	14	3.48785
14	S2	15	4.57142
14	S2	16	6.7412
14	S2	17	4.85353
14	S2	18	5.54043
14	S2	19	4.01602
14	S2	20	0.82115
14	S2	21	0.82425
14	S2	22	1.35425
14	S2	23	4.2672
14	S2	24	4.77372
14	S2	25	5.19442
14	S2	26	3.03093
14	S3	1	4.49797
14	S3	2	3.91515
14	S3	3	2.66415
14	S3	4	4.45537
14	S3	5	3.42055
14	S3	6	2.12603
14	S3	7	4.96815
14	S3	8	6.09543
14	S3	9	6.73813
14	S3	10	4.09933
14	S3	11	3.4403
14	S3	12	2.58312
14	S3	13	0.7299
14	S3	14	2.08318
14	S3	15	4.64955
14	S3	16	5.42572
14	S3	17	6.04882
14	S3	18	2.50785
14	S3	19	2.55785
14	S3	20	1.08882
14	S3	21	0.717675
14	S3	22	1.16503
14	S3	23	4.65783
14	S3	24	4.36995
14	S3	25	4.20025
14	S3	26	1.3246
14	S4	1	6.9672
14	S4	2	5.23018
14	S4	3	5.10203
14	S4	4	2.4467
14	S4	5	3.00197
14	S4	6	3.07985
14	S4	7	3.62473
14	S4	8	4.4655
14	S4	9	5.28315
14	S4	10	5.85827
14	S4	11	3.80615
14	S4	12	0.818425
14	S4	13	0.890775
14	S4	14	0.685133
14	S4	15	3.64677
14	S4	16	5.65782
14	S4	17	5.12153
14	S4	18	6.91843
14	S4	19	3.0125
14	S4	20	1.28485
14	S4	21	0.8404
14	S4	22	4.45425
14	S4	23	3.16125
14	S4	24	8.55283
14	S4	25	5.14123
14	S4	26	1.9214
15	S1	1	4.9428
15	S1	2	4.38465
15	S1	3	4.18053
15	S1	4	2.16567
15	S1	5	0.737625
15	S1	6	3.43502
15	S1	7	3.81175
15	S1	8	2.92965
15	S1	9	3.8198
15	S1	10	4.70275
15	S1	11	3.59682
15	S1	12	0.65395
15	S1	13	0.72905
15	S1	14	0.580875
15	S1	15	1.67568
15	S1	16	4.24493
15	S1	17	4.13615
15	S1	18	3.73105
15	S1	19	3.26762
15	S1	20	7.3168
15	S1	21	0.704
15	S1	22	2.1222
15	S1	23	2.8258
15	S1	24	3.92667
15	S1	25	3.03015
15	S1	26	4.9736
15	S2	1	3.92382
15	S2	2	4.826
15	S2	3	3.95145
15	S2	4	3.0498
15	S2	5	0.784775
15	S2	6	2.05917
15	S2	7	2.48535
15	S2	8	2.31583
15	S2	9	4.8872
15	S2	10	3.50205
15	S2	11	3.42537
15	S2	12	0.6302
15	S2	13	0.60915
15	S2	14	0.589325
15	S2	15	1.56418
15	S2	16	3.1084
15	S2	17	4.26692
15	S2	18	4.40955
15	S2	19	3.97095
15	S2	20	5.64807
15	S2	21	0.72605
15	S2	22	0.971825
15	S2	23	1.29895
15	S2	24	1.8323
15	S2	25	4.36367
15	S2	26	3.57457
15	S3	1	6.3893
15	S3	2	3.3344
15	S3	3	3.48767
15	S3	4	2.96743
15	S3	5	0.6514
15	S3	6	2.89625
15	S3	7	2.49097
15	S3	8	2.39352
15	S3	9	4.73567
15	S3	10	4.17757
15	S3	11	3.86492
15	S3	12	0.561575
15	S3	13	0.572775
15	S3	14	0.57515
15	S3	15	3.1502
15	S3	16	2.81243
15	S3	17	3.91683
15	S3	18	3.97412
15	S3	19	2.32333
15	S3	20	1.58197
15	S3	21	0.555625
15	S3	22	0.899175
15	S3	23	1.36567
15	S3	24	2.67568
15	S3	25	4.17013
15	S3	26	3.87595
15	S4	1	7.3774
15	S4	2	4.3006
15	S4	3	3.81478
15	S4	4	3.6554
15	S4	5	0.768025
15	S4	6	2.68092
15	S4	7	1.91535
15	S4	8	4.79172
15	S4	9	4.70838
15	S4	10	4.07397
15	S4	11	3.41437
15	S4	12	0.597875
15	S4	13	0.673767
15	S4	14	0.64525
15	S4	15	2.5272
15	S4	16	1.94727
15	S4	17	2.8672
15	S4	18	3.26537
15	S4	19	4.79205
15	S4	20	2.4356
15	S4	21	0.681125
15	S4	22	1.05008
15	S4	23	3.89838
15	S4	24	2.44655
15	S4	25	2.62525
15	S4	26	3.05547
16	S1	1	7.5294
16	S1	2	3.6807
16	S1	3	3.9638
16	S1	4	1.47717
16	S1	5	4.23653
16	S1	6	4.27983
16	S1	7	5.672
16	S1	8	5.66625
16	S1	9	6.06455
16	S1	10	5.68513
16	S1	11	2.17013
16	S1	12	0.870075
16	S1	13	0.86415
16	S1	14	1.61275
16	S1	15	4.52735
16	S1	16	5.05952
16	S1	17	6.25382
16	S1	18	3.00495
16	S1	19	4.81013
16	S1	20	2.47765
16	S1	21	1.23703
16	S1	22	3.2634
16	S1	23	4.1622
16	S1	24	5.9297
16	S1	25	4.76763
16	S1	26	3.98187
16	S2	1	3.38453
16	S2	2	6.5842
16	S2	3	3.04688
16	S2	4	2.50635
16	S2	5	1.73575
16	S2	6	5.2612
16	S2	7	4.43
16	S2	8	5.36185
16	S2	9	5.34
16	S2	10	6.40625
16	S2	11	4.2815
16	S2	12	0.780825
16	S2	13	1.02808
16	S2	14	0.8743
16	S2	15	4.95065
16	S2	16	5.65358
16	S2	17	7.02832
16	S2	18	4.86485
16	S2	19	2.37547
16	S2	20	2.67008
16	S2	21	0.992625
16	S2	22	3.49777
16	S2	23	4.3614
16	S2	24	3.9151
16	S2	25	6.2925
16	S2	26	4.96987
16	S3	1	5.93935
16	S3	2	2.7981
16	S3	3	1.64945
16	S3	4	1.4773
16	S3	5	3.76275
16	S3	6	4.5797
16	S3	7	5.1777
16	S3	8	4.554
16	S3	9	5.29185
16	S3	10	1.88777
16	S3	11	1.60452
16	S3	12	0.889967
16	S3	13	0.8142
16	S3	14	0.6967
16	S3	15	3.84965
16	S3	16	4.08247
16	S3	17	5.60762
16	S3	18	4.82167
16	S3	19	2.76283
16	S3	20	2.02338
16	S3	21	0.72335
16	S3	22	2.49238
16	S3	23	3.8055
16	S3	24	5.30567
16	S3	25	4.26307
16	S3	26	4.89013
16	S4	1	7.06663
16	S4	2	5.45633
16	S4	3	3.256
16	S4	4	2.26943
16	S4	5	2.67287
16	S4	6	5.1529
16	S4	7	4.40305
16	S4	8	5.93687
16	S4	9	5.47317
16	S4	10	4.56327
16	S4	11	2.0807
16	S4	12	0.720975
16	S4	13	0.896325
16	S4	14	1.77062
16	S4	15	3.25382
16	S4	16	4.32043
16	S4	17	5.72163
16	S4	18	2.65585
16	S4	19	1.7818
16	S4	20	2.9422
16	S4	21	0.84485
16	S4	22	2.35438
16	S4	23	3.7376
16	S4	24	4.61242
16	S4	25	6.51675
16	S4	26	3.0939
17	S1	1	5.08268
17	S1	2	3.70858
17	S1	3	4.912
17	S1	4	3.35133
17	S1	5	1.41285
17	S1	6	1.1144
17	S1	7	4.95115
17	S1	8	4.4984
17	S1	9	4.10925
17	S1	10	3.79223
17	S1	11	2.72023
17	S1	12	0.731925
17	S1	13	0.595075
17	S1	14	0.757025
17	S1	15	1.50727
17	S1	16	2.89292
17	S1	17	5.83068
17	S1	18	2.8595
17	S1	19	3.9182
17	S1	20	3.60062
17	S1	21	3.09967
17	S1	22	3.66938
17	S1	23	4.04092
17	S1	24	2.69193
17	S1	25	5.27215
17	S1	26	3.56335
17	S2	1	1.9017
17	S2	2	5.98015
17	S2	3	2.2562
17	S2	4	1.15718
17	S2	5	0.83205
17	S2	6	2.16383
17	S2	7	1.77595
17	S2	8	3.88158
17	S2	9	4.8951
17	S2	10	4.07695
17	S2	11	3.2614
17	S2	12	1.396
17	S2	13	0.639225
17	S2	14	0.628
17	S2	15	2.6111
17	S2	16	2.5637
17	S2	17	4.9703
17	S2	18	3.1465
17	S2	19	4.00723
17	S2	20	3.11662
17	S2	21	2.82057
17	S2	22	3.13872
17	S2	23	3.6278
17	S2	24	4.31455
17	S2	25	4.90335
17	S2	26	3.781
17	S3	1	4.26317
17	S3	2	3.72788
17	S3	3	3.5115
17	S3	4	2.60403
17	S3	5	1.04717
17	S3	6	1.33225
17	S3	7	1.56103
17	S3	8	2.25462
17	S3	9	4.57982
17	S3	10	3.88153
17	S3	11	3.3201
17	S3	12	1.02058
17	S3	13	0.958425
17	S3	14	1.88787
17	S3	15	2.85193
17	S3	16	3.9851
17	S3	17	4.94595
17	S3	18	4.8535
17	S3	19	3.71125
17	S3	20	3.0157
17	S3	21	2.8929
17	S3	22	4.03795
17	S3	23	4.6151
17	S3	24	4.30315
17	S3	25	5.7581
17	S3	26	4.118
17	S4	1	7.7406
17	S4	2	3.61065
17	S4	3	2.58288
17	S4	4	3.62188
17	S4	5	1.34892
17	S4	6	1.10597
17	S4	7	3.96005
17	S4	8	3.43755
17	S4	9	4.75828
17	S4	10	5.5097
17	S4	11	4.02133
17	S4	12	0.93275
17	S4	13	0.751275
17	S4	14	0.717675
17	S4	15	2.82023
17	S4	16	3.99205
17	S4	17	4.32378
17	S4	18	5.1519
17	S4	19	3.45032
17	S4	20	3.9484
17	S4	21	3.48347
17	S4	22	3.43452
17	S4	23	3.59413
17	S4	24	5.08915
17	S4	25	3.913
17	S4	26	4.39545
18	S1	1	3.07167
18	S1	2	3.06645
18	S1	3	1.36005
18	S1	4	2.0778
18	S1	5	2.63883
18	S1	6	1.17863
18	S1	7	3.64995
18	S1	8	2.7622
18	S1	9	3.01243
18	S1	10	3.37363
18	S1	11	3.28105
18	S1	12	1.0224
18	S1	13	0.73435
18	S1	14	1.31822
18	S1	15	2.04775
18	S1	16	2.25973
18	S1	17	3.35683
18	S1	18	2.58595
18	S1	19	3.26162
18	S1	20	1.41037
18	S1	21	1.95233
18	S1	22	1.53413
18	S1	23	2.6392
18	S1	24	4.2894
18	S1	25	3.41553
18	S1	26	3.6916
18	S2	1	3.8239
18	S2	2	3.37922
18	S2	3	2.3557
18	S2	4	2.60235
18	S2	5	2.42968
18	S2	6	3.31757
18	S2	7	4.3593
18	S2	8	2.41575
18	S2	9	3.4887
18	S2	10	4.50815
18	S2	11	2.6029
18	S2	12	2.09715
18	S2	13	0.784925
18	S2	14	0.720275
18	S2	15	2.69502
18	S2	16	3.675
18	S2	17	4.04917
18	S2	18	3.66913
18	S2	19	3.31208
18	S2	20	1.96585
18	S2	21	1.85145
18	S2	22	1.32393
18	S2	23	2.93803
18	S2	24	3.42745
18	S2	25	4.24188
18	S2	26	4.44207
18	S3	1	3.89533
18	S3	2	3.23665
18	S3	3	3.04695
18	S3	4	2.24535
18	S3	5	1.46615
18	S3	6	3.13077
18	S3	7	4.49827
18	S3	8	2.40953
18	S3	9	2.19243
18	S3	10	2.82943
18	S3	11	3.1058
18	S3	12	1.27333
18	S3	13	0.6254
18	S3	14	0.631375
18	S3	15	3.4293
18	S3	16	1.5472
18	S3	17	4.5382
18	S3	18	3.55812
18	S3	19	3.45455
18	S3	20	1.94915
18	S3	21	1.58068
18	S3	22	0.7912
18	S3	23	3.57587
18	S3	24	1.65873
18	S3	25	5.0338
18	S3	26	4.94107
18	S4	1	4.11403
18	S4	2	2.61125
18	S4	3	3.7142
18	S4	4	3.56065
18	S4	5	1.83167
18	S4	6	2.6084
18	S4	7	3.39305
18	S4	8	4.29723
18	S4	9	2.0418
18	S4	10	3.97947
18	S4	11	3.22562
18	S4	12	1.41708
18	S4	13	0.567
18	S4	14	0.5785
18	S4	15	2.25133
18	S4	16	2.9066
18	S4	17	2.15598
18	S4	18	3.04122
18	S4	19	2.40998
18	S4	20	2.1889
18	S4	21	3.2197
18	S4	22	3.53832
18	S4	23	1.2178
18	S4	24	3.08305
18	S4	25	2.33157
18	S4	26	5.63323
19	S1	1	2.41555
19	S1	2	3.74817
19	S1	3	3.01973
19	S1	4	2.24783
19	S1	5	1.732
19	S1	6	2.86785
19	S1	7	2.8682
19	S1	8	4.18615
19	S1	9	5.38692
19	S1	10	3.53578
19	S1	11	2.3899
19	S1	12	1.318
19	S1	13	1.18417
19	S1	14	0.9081
19	S1	15	2.75605
19	S1	16	3.6415
19	S1	17	4.3818
19	S1	18	3.044
19	S1	19	3.01048
19	S1	20	3.09397
19	S1	21	1.19535
19	S1	22	2.0388
19	S1	23	4.83097
19	S1	24	5.84443
19	S1	25	5.61467
19	S1	26	3.99063
19	S2	1	1.8488
19	S2	2	3.1871
19	S2	3	3.82587
19	S2	4	1.7545
19	S2	5	1.59215
19	S2	6	1.92695
19	S2	7	3.4624
19	S2	8	3.14712
19	S2	9	3.1435
19	S2	10	4.15433
19	S2	11	2.4317
19	S2	12	1.09205
19	S2	13	1.04713
19	S2	14	0.844475
19	S2	15	3.44013
19	S2	16	3.24812
19	S2	17	3.14653
19	S2	18	3.52715
19	S2	19	3.35367
19	S2	20	2.53578
19	S2	21	1.91863
19	S2	22	1.9884
19	S2	23	3.39308
19	S2	24	4.59685
19	S2	25	5.36725
19	S2	26	3.75313
19	S3	1	5.13558
19	S3	2	3.86955
19	S3	3	2.79217
19	S3	4	2.02738
19	S3	5	1.04735
19	S3	6	1.07523
19	S3	7	2.63605
19	S3	8	6.0023
19	S3	9	4.94135
19	S3	10	3.20027
19	S3	11	3.15008
19	S3	12	0.87115
19	S3	13	0.961075
19	S3	14	0.904725
19	S3	15	2.53545
19	S3	16	5.14947
19	S3	17	3.714
19	S3	18	4.3005
19	S3	19	2.24792
19	S3	20	1.171
19	S3	21	1.2099
19	S3	22	2.06793
19	S3	23	3.08335
19	S3	24	3.21692
19	S3	25	4.62107
19	S3	26	5.9537
19	S4	1	4.65403
19	S4	2	3.8954
19	S4	3	2.67265
19	S4	4	2.2598
19	S4	5	2.16142
19	S4	6	2.90453
19	S4	7	2.77033
19	S4	8	3.47767
19	S4	9	5.18565
19	S4	10	2.85938
19	S4	11	1.80127
19	S4	12	1.26265
19	S4	13	1.04983
19	S4	14	2.29862
19	S4	15	2.9712
19	S4	16	4.15282
19	S4	17	5.47335
19	S4	18	1.93653
19	S4	19	2.58605
19	S4	20	2.86802
19	S4	21	3.71968
19	S4	22	2.7729
19	S4	23	3.88163
19	S4	24	5.03
19	S4	25	3.98745
19	S4	26	6.4115
20	S1	1	2.01027
20	S1	2	4.45133
20	S1	3	1.0828
20	S1	4	3.22795
20	S1	5	0.994125
20	S1	6	1.68695
20	S1	7	1.89338
20	S1	8	2.52442
20	S1	9	4.22527
20	S1	10	2.77002
20	S1	11	2.82872
20	S1	12	0.686825
20	S1	13	0.572675
20	S1	14	0.982975
20	S1	15	2.56982
20	S1	16	2.89047
20	S1	17	4.08263
20	S1	18	1.85977
20	S1	19	2.34575
20	S1	20	3.4458
20	S1	21	1.26808
20	S1	22	3.12062
20	S1	23	2.77013
[truncated: 81 more rows]

## Sheet: Figure2B
Latitude	Longitude	1-pValue_BvsF	1-pValue_BvsR	1-pValue_BvsI
90	0	0.3423	-0.9086	-0.8636
45	-135	-0.73	0.0634	-0.0445
45	-90	0.133	0.1752	0.3791
45	-45	-0.0081	-0.0118	-0.9744
45	0	0.1056	0.2096	0.0025
45	45	-0.2198	0	-0.8064
45	90	0.0142	0.05	0.1513
45	135	-0.0348	-0.0008	-0.3231
45	180	-0.0001	0.4255	0.1028
0	-135	0.1077	0.6398	0.024
0	-90	-0.0004	0.0418	0.1133
0	-45	-0.0058	0.0003	0.0687
0	45	0.0661	0.1923	0.0865
0	90	-0.1251	-0.1313	0
0	135	0.0273	0.1832	0.1699
0	180	-0.0867	0.389	0
-45	-135	0.1821	0.7548	0.8908
-45	-90	-0.05	0.1205	-0.3244
-45	-45	0.0016	0.6952	0.0023
-45	0	0	0.0147	-0.6512
-45	45	0	0.547	-0.3654
-45	90	0.0909	-0.5589	0.0671
-45	135	0.0058	0.2805	-0.0005
-45	180	0.014	0.1542	0.0011
-90	0	-0.867	-0.9626	-0.9881

## Sheet: Figure3
Subj	Space	Coefficient
1	S1	0.496921
1	S2	0.679502
1	S3	0.528926
1	S4	0.59222
2	S1	0.646692
2	S2	0.466646
2	S3	0.487555
2	S4	0.367877
3	S1	0.229398
3	S2	0.226305
3	S3	0.213145
3	S4	0.297554
4	S1	0.467064
4	S2	0.439921
4	S3	0.331562
4	S4	0.529748
5	S1	0.445998
5	S2	0.51118
5	S3	0.338126
5	S4	0.470943
6	S1	0.387969
6	S2	0.425771
6	S3	0.197516
6	S4	0.417311
7	S1	0.701812
7	S2	0.556617
7	S3	0.522766
7	S4	0.472772
8	S1	0.513226
8	S2	0.307765
8	S3	0.365756
8	S4	0.29715
9	S1	0.443619
9	S2	0.399887
9	S3	0.319575
9	S4	0.180745
10	S1	0.556662
10	S2	0.627935
10	S3	0.361017
10	S4	0.54214
11	S1	0.559693
11	S2	0.376689
11	S3	0.567367
11	S4	0.447376
12	S1	0.60316
12	S2	0.596976
12	S3	0.39864
12	S4	0.461767
13	S1	0.295949
13	S2	0.28599
13	S3	0.47066
13	S4	0.217253
14	S1	0.41917
14	S2	0.46566
14	S3	0.497629
14	S4	0.433301
15	S1	0.213218
15	S2	0.414544
15	S3	0.390994
15	S4	0.296443
16	S1	0.369553
16	S2	0.586098
16	S3	0.330129
16	S4	0.426155
17	S1	0.305652
17	S2	0.529852
17	S3	0.407194
17	S4	0.25722
18	S1	0.276729
18	S2	0.300542
18	S3	0.216805
18	S4	-0.0569173
19	S1	0.555429
19	S2	0.508032
19	S3	0.46348
19	S4	0.262274
20	S1	0.389009
20	S2	0.288971
20	S3	0.130032
20	S4	0.243694

## Sheet: Figure4
Longitude	Latitude	Basic	Floor	Room	Infinite
-180	90	2.71061e-05	3.71352e-05	0.000169991	0.000117028
-165	90	7.77392e-05	5.60218e-05	6.8443e-05	0.000145549
-150	90	5.01709e-05	1.84198e-05	6.74612e-05	0.00019988
-135	90	2.50864e-05	3.68715e-05	3.89901e-05	0.000113983
-120	90	2.48363e-05	7.7877e-05	0.00010438	5.93214e-05
-105	90	1.94956e-05	4.51683e-05	0.000100051	6.7448e-05
-90	90	4.06324e-05	1.66997e-05	8.09613e-05	7.56477e-05
-75	90	5.62747e-05	7.80502e-05	9.95779e-05	3.11746e-05
-60	90	7.86477e-05	0.000149682	0.000118832	6.86611e-05
-45	90	9.90788e-05	9.66195e-05	9.29227e-05	7.87312e-05
-30	90	8.07867e-05	9.40149e-05	0.000100656	4.2555e-05
-15	90	0.000147354	0.000133937	0.000147392	0.000138246
0	90	0.000217402	0.000162942	0.000146143	8.74281e-05
15	90	0.000189707	0.000233669	0.000121191	8.33647e-05
30	90	0.000125447	0.000141939	8.15786e-05	9.11789e-05
45	90	0.000162066	0.000144878	7.81597e-05	0.000108862
60	90	0.000320065	0.000142939	4.03266e-05	0.000134213
75	90	0.000151129	7.37514e-05	5.73246e-05	5.46212e-05
90	90	8.62143e-05	3.75337e-05	5.55808e-06	4.71628e-05
105	90	0.000188295	8.43955e-05	8.5635e-05	0.000100203
120	90	0.000105676	6.49818e-05	8.70466e-05	7.99504e-05
135	90	0.000109774	2.55113e-05	3.41461e-06	0.000129394
150	90	6.22477e-05	5.11325e-05	4.03255e-05	0.000183945
165	90	3.65917e-05	5.02256e-05	0.000162719	7.83226e-05
180	90	2.71061e-05	3.71352e-05	0.000169991	0.000117028
-180	75	0.00049443	0.000230232	0.000403353	0.000445459
-165	75	0.000535805	0.000151868	0.000364906	0.000346177
-150	75	0.000326729	0.00049416	0.000353519	0.000526596
-135	75	0.000477246	0.000583315	0.000197067	0.000426131
-120	75	0.000616199	0.000662795	0.000304902	0.000492559
-105	75	0.000810392	0.00053746	0.000296494	0.000607141
-90	75	0.000913434	0.0005627	0.000267416	0.000534497
-75	75	0.00101892	0.00104125	0.000899075	0.000861809
-60	75	0.00110849	0.000971233	0.000912857	0.000903363
-45	75	0.00106174	0.000995429	0.000790723	0.000913723
-30	75	0.00145929	0.00144035	0.00100504	0.00166213
-15	75	0.00224788	0.00186852	0.000980762	0.00164375
0	75	0.0017574	0.00261068	0.00117894	0.00169763
15	75	0.0015	0.00254252	0.000941661	0.0015248
30	75	0.00174167	0.0016693	0.000792784	0.00137805
45	75	0.00157956	0.00106378	0.000591215	0.00128578
60	75	0.00101522	0.000915517	0.000497022	0.00104028
75	75	0.000690071	0.000826555	0.000442689	0.000844453
90	75	0.000692276	0.00105049	0.000487314	0.00107949
105	75	0.000640721	0.000245676	0.000370139	0.00111684
120	75	0.000721778	0.00055213	0.000131816	0.000582054
135	75	0.000627878	0.000346993	6.16708e-05	0.000614636
150	75	0.000806043	0.000336763	0.000252988	0.000629975
165	75	0.00041409	0.000256148	2.77286e-05	0.000504046
180	75	0.00049443	0.000230232	0.000403353	0.000445459
-165	60	0.000894123	0.000951133	0.000284158	0.000506028
-150	60	0.000906135	0.000787784	0.0012013	0.000673046
-135	60	0.0016782	0.000988807	0.000577313	0.00104847
-120	60	0.00162306	0.00165082	0.00115962	0.00106221
-105	60	0.00176634	0.00156936	0.00165709	0.00202746
-90	60	0.00245321	0.00239991	0.00213796	0.00259038
-75	60	0.00376366	0.00353787	0.00278909	0.00359129
-60	60	0.00393298	0.00405988	0.00290451	0.00361989
-45	60	0.00543681	0.00478811	0.00402413	0.00356109
-30	60	0.00537929	0.00580256	0.00461924	0.00392174
-15	60	0.00627775	0.00546709	0.00440586	0.00431472
0	60	0.00829486	0.00793148	0.0051304	0.00607002
15	60	0.00624214	0.00591034	0.00434004	0.0052545
30	60	0.00475584	0.00448988	0.00334018	0.00428993
45	60	0.0043291	0.00439869	0.00373407	0.00418434
60	60	0.00329629	0.00412607	0.00300319	0.00321277
75	60	0.002967	0.00390724	0.00230944	0.003269
90	60	0.0025655	0.00367459	0.00209989	0.00258251
105	60	0.00180325	0.002512	0.00184169	0.00290295
120	60	0.00220182	0.00136498	0.00121732	0.00234645
135	60	0.00141143	0.00100335	0.00119442	0.00198082
150	60	0.00130044	0.0008278	0.00080439	0.00129092
165	60	0.00111063	0.00076384	0.000301405	0.000860568
180	60	0.000624048	0.00042135	0.000383612	0.000684522
-165	45	0.000970371	0.00102612	0.00183428	0.0012491
-150	45	0.00206612	0.00133132	0.00218826	0.00174614
-135	45	0.00254324	0.00162364	0.00351353	0.00219598
-120	45	0.00367719	0.00315602	0.00412863	0.00280537
-105	45	0.0033997	0.00403047	0.00490963	0.00361154
-90	45	0.00558744	0.00517006	0.005275	0.00496507
-75	45	0.00820082	0.00686215	0.00743405	0.00679739
-60	45	0.0084694	0.00719812	0.00778694	0.00740622
-45	45	0.00758614	0.0078149	0.00863488	0.00679223
-30	45	0.00753808	0.00777501	0.00819664	0.00635753
-15	45	0.00749949	0.00811452	0.0107428	0.00619094
0	45	0.00991716	0.0101146	0.0126772	0.00766786
15	45	0.00656333	0.0063644	0.00776056	0.00699325
30	45	0.0054585	0.00545424	0.00810331	0.00507707
45	45	0.00588693	0.00596393	0.00709063	0.00453969
60	45	0.00664049	0.00584014	0.00543966	0.00475555
75	45	0.00574708	0.00528358	0.00559584	0.00482882
90	45	0.00441897	0.00509742	0.00462752	0.00389684
105	45	0.00416829	0.00399194	0.00414586	0.00414054
120	45	0.00342086	0.00347086	0.00408642	0.00337045
135	45	0.0024688	0.00202841	0.00263394	0.0033408
150	45	0.00131435	0.00151467	0.00302431	0.00188943
165	45	0.00161709	0.000695192	0.00172244	0.00111493
180	45	0.000761909	0.000788057	0.00103162	0.00123683
-165	30	0.0016003	0.00108624	0.00214322	0.00170239
-150	30	0.00232672	0.00209316	0.00317822	0.00249792
-135	30	0.00476048	0.00267791	0.00692193	0.00319241
-120	30	0.0048479	0.0051009	0.00629937	0.00397987
-105	30	0.00522766	0.00537895	0.00648017	0.00564131
-90	30	0.00677779	0.00736944	0.00566461	0.00671423
-75	30	0.00877852	0.00732924	0.00651163	0.00751572
-60	30	0.0082426	0.00711195	0.00699794	0.00586845
-45	30	0.00524938	0.00554274	0.00749353	0.00457148
-30	30	0.00425113	0.00462797	0.00537205	0.00365084
-15	30	0.00414748	0.00420999	0.00565097	0.00377716
0	30	0.00822961	0.00923702	0.00933351	0.00609279
15	30	0.00504712	0.00443476	0.00482186	0.00428236
30	30	0.00466184	0.00401807	0.00452175	0.0039556
45	30	0.00451135	0.00434537	0.00608152	0.00456309
60	30	0.00562604	0.00665571	0.00709279	0.00413013
75	30	0.00671367	0.00712948	0.00525909	0.00526191
90	30	0.00662596	0.00594075	0.00476051	0.00488255
105	30	0.00570588	0.00570442	0.00499969	0.00458798
120	30	0.00420856	0.00456521	0.00478503	0.00389221
135	30	0.00403076	0.00405657	0.00601329	0.00406058
150	30	0.00269407	0.00256222	0.00396629	0.00237617
165	30	0.00187745	0.0012116	0.00242142	0.00177109
180	30	0.00137258	0.000956528	0.0015926	0.00145075
-165	15	0.00222883	0.00134109	0.00170087	0.00257767
-150	15	0.00307934	0.00281278	0.00308777	0.00305735
-135	15	0.00370586	0.00341181	0.00658788	0.00400829
-120	15	0.00478647	0.00457962	0.00474062	0.00441559
-105	15	0.00423265	0.00473906	0.00415672	0.00567446
-90	15	0.00455833	0.00507947	0.0037521	0.00600663
-75	15	0.00435655	0.00481835	0.00336395	0.00616059
-60	15	0.00349307	0.00381899	0.0028807	0.0035174
-45	15	0.00262145	0.00250818	0.00226935	0.00308507
-30	15	0.00275116	0.0020189	0.00205982	0.00241329
-15	15	0.00309306	0.00264883	0.00335477	0.00324994
0	15	0.00913208	0.00863712	0.00994968	0.00787462
15	15	0.00357646	0.00332014	0.00315083	0.00267962
30	15	0.00213299	0.00209484	0.00265226	0.00248294
45	15	0.00282928	0.00279496	0.00385702	0.00328823
60	15	0.00322142	0.00384934	0.00400218	0.00370002
75	15	0.0042299	0.00446025	0.00355231	0.00470704
90	15	0.00500541	0.00593023	0.00394104	0.00590001
105	15	0.00589783	0.00501712	0.00352899	0.00626498
120	15	0.00451529	0.00430794	0.00319962	0.00550772
135	15	0.00414921	0.00348425	0.00497411	0.00447854
150	15	0.0030884	0.00332281	0.00377013	0.00310791
165	15	0.00229309	0.0024456	0.00192739	0.00204888
180	15	0.00176592	0.00150433	0.00170848	0.00151851
-165	0	0.00219253	0.00163561	0.00163179	0.00461716
-150	0	0.00301748	0.00265598	0.00395864	0.00519609
-135	0	0.00399463	0.0039882	0.00392259	0.00624879
-120	0	0.00406315	0.00441598	0.00449748	0.00789282
-105	0	0.00480516	0.00413453	0.00305576	0.00642006
-90	0	0.00413365	0.00380231	0.00278586	0.00909368
-75	0	0.00370346	0.00323435	0.00250218	0.00704055
-60	0	0.0028258	0.00281944	0.00282319	0.00567503
-45	0	0.00270141	0.00208634	0.00200109	0.00494725
-30	0	0.00231184	0.00228196	0.002234	0.00477276
-15	0	0.00317941	0.00290097	0.00363918	0.00640564
0	0	0.010457	0.0115022	0.00879625	0.0141111
15	0	0.00560034	0.00394865	0.00436086	0.00720636
30	0	0.00309663	0.00245233	0.00265213	0.00513624
45	0	0.00307976	0.00299273	0.00343886	0.00484022
60	0	0.0032616	0.00313824	0.00337388	0.00612197
75	0	0.00414042	0.00420103	0.00272934	0.0070016
90	0	0.00351444	0.00414222	0.00332156	0.00862796
105	0	0.00444134	0.00435555	0.00352096	0.00829529
120	0	0.00336549	0.00404376	0.0032798	0.00718845
135	0	0.00323383	0.00349783	0.00369275	0.0065243
150	0	0.00255734	0.00313535	0.00325588	0.00567329
165	0	0.00271173	0.00203794	0.00180498	0.00469712
180	0	0.00181028	0.00131981	0.00139346	0.00360333
-165	-15	0.00205304	0.00204846	0.00169367	0.00364722
-150	-15	0.00282122	0.00215159	0.00348406	0.00495416
-135	-15	0.00412251	0.00347726	0.00465732	0.00541958
-120	-15	0.00366274	0.00338584	0.00387722	0.00487465
-105	-15	0.00430303	0.00335893	0.0027408	0.00710867
-90	-15	0.00461514	0.00341906	0.00317693	0.00723693
-75	-15	0.00341969	0.00326347	0.00240756	0.00544393
-60	-15	0.00309107	0.00294859	0.00339213	0.00370803
-45	-15	0.00254723	0.00166454	0.00303552	0.00304227
-30	-15	0.00186329	0.00179108	0.00191459	0.00304216
-15	-15	0.00342476	0.00301321	0.00330946	0.00391302
0	-15	0.0130657	0.0139438	0.0110511	0.0135201
15	-15	0.00386654	0.00359656	0.0038698	0.00417514
30	-15	0.0023259	0.00236252	0.00299077	0.0034111
45	-15	0.00293529	0.00250878	0.00326111	0.00363362
60	-15	0.00358612	0.00229984	0.00321169	0.00423977
75	-15	0.00410771	0.00313191	0.00304773	0.00472624
90	-15	0.00506147	0.00377485	0.00387914	0.00661076
105	-15	0.00500531	0.0038846	0.00357424	0.00564319
120	-15	0.00391665	0.00359553	0.00427898	0.0048888
135	-15	0.00421663	0.00387253	0.00503371	0.00567097
150	-15	0.00319433	0.00347766	0.00311352	0.00571801
165	-15	0.00189495	0.00181112	0.00156095	0.00388648
180	-15	0.00222655	0.00094654	0.00134347	0.0030443
-165	-30	0.0024794	0.00212578	0.00215787	0.00182135
-150	-30	0.00310467	0.00314456	0.00456568	0.00245562
-135	-30	0.00463889	0.00592231	0.00623641	0.003673
-120	-30	0.00469934	0.00540415	0.00576267	0.00364027
-105	-30	0.0050761	0.00484333	0.00482493	0.00588269
-90	-30	0.00630237	0.00499029	0.00527758	0.0061878
-75	-30	0.00636158	0.00466363	0.00472882	0.00541859
-60	-30	0.00428776	0.00457815	0.00578201	0.00341285
-45	-30	0.00354065	0.00382162	0.00510926	0.00337242
-30	-30	0.00345616	0.00367834	0.00387989	0.00311856
-15	-30	0.00384311	0.00479688	0.0047942	0.00448762
0	-30	0.00933767	0.0111026	0.0107617	0.0106255
15	-30	0.00413109	0.00426543	0.00597078	0.00422575
30	-30	0.00406631	0.00395096	0.00476655	0.003125
45	-30	0.00414021	0.0044581	0.00588615	0.00283094
60	-30	0.00540258	0.00478119	0.00571975	0.00338237
75	-30	0.00764627	0.00490376	0.00508078	0.0054413
90	-30	0.00580904	0.00548039	0.00390355	0.00608245
105	-30	0.00698917	0.00486356	0.00410867	0.00524738
120	-30	0.00575798	0.00532308	0.005339	0.00425896
135	-30	0.00515328	0.00551658	0.00663129	0.0038416
150	-30	0.00411952	0.00554945	0.00515791	0.00352448
165	-30	0.00307426	0.00270915	0.00217361	0.0028616
180	-30	0.00191361	0.00158766	0.00184988	0.00238038
-165	-45	0.00234002	0.00422335	0.00369885	0.00183981
-150	-45	0.00190514	0.00417375	0.00445414	0.00219155
-135	-45	0.00345347	0.00555921	0.00580817	0.00251447
-120	-45	0.00507998	0.008922	0.00776132	0.00431181
-105	-45	0.00723548	0.00944317	0.00751261	0.00637362
-90	-45	0.00772121	0.00833044	0.00846987	0.00704683
-75	-45	0.00942885	0.0101102	0.00946662	0.00755367
-60	-45	0.00784757	0.00996006	0.0100006	0.00681068
-45	-45	0.00587359	0.00938951	0.00968645	0.00523384
-30	-45	0.00613898	0.00939154	0.011225	0.00563557
-15	-45	0.00856545	0.0111273	0.0117264	0.0073047
0	-45	0.0140881	0.0145522	0.0152866	0.0113454
15	-45	0.00827262	0.00790077	0.0103738	0.00584403
30	-45	0.00620822	0.00655594	0.00834242	0.00443816
45	-45	0.00688409	0.00683333	0.00751794	0.00437428
60	-45	0.0077359	0.00923109	0.00746055	0.00542595
75	-45	0.00745663	0.0101941	0.00820888	0.00573027
90	-45	0.00635593	0.00791745	0.00715896	0.00484022
105	-45	0.00682664	0.00812409	0.00667733	0.00489745
120	-45	0.00513742	0.00688099	0.00656254	0.00438023
135	-45	0.00361295	0.00756523	0.00690936	0.00350263
150	-45	0.00273634	0.00629982	0.00588572	0.00295113
165	-45	0.00185096	0.00409883	0.0033505	0.003078
180	-45	0.00181177	0.00416363	0.00433131	0.00180597
-165	-60	0.000698438	0.00152409	0.00211083	0.000788751
-150	-60	0.00105921	0.00142978	0.00156093	0.00105645
-135	-60	0.00149342	0.00177782	0.00163551	0.0010334
-120	-60	0.00304188	0.00225356	0.00182381	0.00238351
-105	-60	0.0030713	0.00270015	0.00229293	0.00358644
-90	-60	0.00479421	0.00400054	0.00261519	0.00354933
-75	-60	0.00572449	0.00487949	0.00347884	0.00518158
-60	-60	0.00548415	0.00555744	0.00400501	0.00434903
-45	-60	0.00667828	0.00593135	0.00513978	0.00464544
-30	-60	0.00678038	0.00575851	0.00573126	0.00577375
-15	-60	0.00917622	0.00768211	0.00637687	0.00678302
0	-60	0.011911	0.00931128	0.00861117	0.00854082
15	-60	0.00949755	0.00655826	0.0058172	0.0051981
30	-60	0.00696586	0.00484111	0.00453962	0.00382127
45	-60	0.00521475	0.00350208	0.00457798	0.00378888
60	-60	0.00365648	0.00321537	0.0030978	0.00358538
75	-60	0.00389573	0.00314644	0.00256745	0.00269522
90	-60	0.00301587	0.0026096	0.00212911	0.00263551
105	-60	0.00234491	0.00210381	0.00191161	0.00217324
120	-60	0.00222908	0.00219149	0.00122214	0.0024291
135	-60	0.0014866	0.00125913	0.00126866	0.0018951
150	-60	0.00133624	0.00132662	0.00130605	0.00134064
165	-60	0.000731296	0.00176352	0.00164133	0.00152959
180	-60	0.000966281	0.00221873	0.00146395	0.000708369
-165	-75	0.00023111	0.000564067	0.000428097	0.000297633
-150	-75	0.00042998	0.000648407	0.000540287	0.000353658
-135	-75	0.000392623	0.000681792	0.000767134	0.000394395
-120	-75	0.000544398	0.000478952	0.000678212	0.000873017
-105	-75	0.000927604	0.000723729	0.00084903	0.000836427
-90	-75	0.000999429	0.00150794	0.000899945	0.00101939
-75	-75	0.00165401	0.00145999	0.00109228	0.000976818
-60	-75	0.00193368	0.00185845	0.00157784	0.00169041
-45	-75	0.0020994	0.00233117	0.0014395	0.00168733
-30	-75	0.00215224	0.00193792	0.00208276	0.00258851
-15	-75	0.00369785	0.00232517	0.00280416	0.00283738
0	-75	0.00356194	0.00242652	0.00342641	0.00264996
15	-75	0.00264661	0.00221865	0.00199773	0.00236701
30	-75	0.00175909	0.00158937	0.00155736	0.00157028
45	-75	0.00152855	0.000888235	0.00120355	0.00108915
60	-75	0.000975174	0.00119348	0.001042	0.00101916
75	-75	0.000997424	0.000742325	0.000883411	0.000759101
90	-75	0.000815093	0.000765633	0.000595204	0.000866742
105	-75	0.000811344	0.00061121	0.000720883	0.000569095
120	-75	0.000279166	0.000950785	0.000424817	0.000292146
135	-75	0.000407228	0.000812721	0.000620706	0.000397052
150	-75	0.0005007	0.000936435	0.00047672	0.000510035
165	-75	0.000384762	0.000974884	0.000468315	0.000419233
180	-75	0.000497278	0.000705471	0.000827501	0.000365345
-165	-90	0.000142532	0.000180133	0.000145851	7.29926e-05
-150	-90	0.00022161	0.00019026	9.60462e-05	5.01183e-05
-135	-90	0.000150649	0.000251983	0.000162298	0.000141292
-120	-90	0.000125913	0.000267747	0.000309939	0.000136404
-105	-90	0.000152768	0.000275335	0.000215328	0.000153614
-90	-90	0.000131245	0.000223086	9.49412e-05	0.000186289
-75	-90	0.000211337	0.000272462	0.000207267	0.000259431
-60	-90	0.000144638	0.000166307	0.000187161	0.000333649
-45	-90	0.000414941	0.000297663	0.000327966	0.000382643
-30	-90	0.00027789	0.000284266	0.000540157	0.000233702
-15	-90	0.00040728	0.000367908	0.000449706	0.000133779
0	-90	0.000262112	0.000233424	0.000361078	0.000240924
15	-90	0.00021118	0.000259113	0.000489178	0.000138907
30	-90	0.000144049	0.00020691	0.000314997	0.000145155
45	-90	0.000143554	0.000142526	0.000322933	0.00016752
60	-90	0.00017519	0.000158316	0.000279455	0.00017511
75	-90	0.000195257	0.000162056	0.000225092	0.000102146
90	-90	0.000137208	0.000222707	0.000124156	6.30359e-05
105	-90	7.84732e-05	7.64862e-05	0.00010892	6.88883e-05
120	-90	0.00012246	5.52726e-05	6.55245e-05	5.80611e-05
135	-90	5.70574e-05	7.49566e-05	9.74522e-05	7.65506e-05
150	-90	7.03548e-05	0.000194234	0.000157998	6.56334e-05
165	-90	0.000109082	0.000139389	0.000144411	0.000103989
180	-90	7.53634e-05	0.000214188	9.34975e-05	4.63798e-05
-180	60	0.000624048	0.00042135	0.000383612	0.000684522
-180	45	0.000761909	0.000788057	0.00103162	0.00123683
-180	30	0.00137258	0.000956528	0.0015926	0.00145075
-180	15	0.00176592	0.00150433	0.00170848	0.00151851
-180	0	0.00181028	0.00131981	0.00139346	0.00360333
-180	-15	0.00222655	0.00094654	0.00134347	0.0030443
-180	-30	0.00191361	0.00158766	0.00184988	0.00238038
-180	-45	0.00181177	0.00416363	0.00433131	0.00180597
-180	-60	0.000966281	0.00221873	0.00146395	0.000708369
-180	-75	0.000497278	0.000705471	0.000827501	0.000365345
-180	-90	7.53634e-05	0.000214188	9.34975e-05	4.63798e-05

## Sheet: Figure5A-E
Subj	Space	FixTimeLog	SaccLengLog	FixNum	SaccNum	Coverage5	Coverage30
1	S1	2.23726	0.563925	2.04167	1.44792	0.00068409	0.0244908
1	S2	2.30006	0.66259	1.7234	1.05319	0.00051639	0.0184871
1	S3	2.21628	0.574613	1.91398	1.34409	0.000670338	0.0239985
1	S4	2.25176	0.62614	1.58763	0.917526	0.000470983	0.0168614
2	S1	2.33972	0.480101	4.22105	3.45263	0.00113211	0.0405303
2	S2	2.33391	0.613152	5.4	2.90526	0.00135754	0.0486005
2	S3	2.31095	0.667909	5.41837	2.66327	0.0014131	0.0505897
2	S4	2.43895	0.624422	7.37895	3.15789	0.0016581	0.0593608
3	S1	2.21359	0.549544	1.51613	1.73118	0.00049124	0.0175867
3	S2	2.27274	0.57565	1.89583	2.16667	0.00057999	0.0207639
3	S3	2.21974	0.605652	1.61458	1.8125	0.000480846	0.0172146
3	S4	2.204	0.547719	1.64211	2.47368	0.000505945	0.0181131
4	S1	2.21255	0.535257	1.87234	1.64894	0.000617643	0.022112
4	S2	2.1744	0.604961	2.10526	1.84211	0.000736376	0.0263627
4	S3	2.15968	0.636939	2.1383	2.2234	0.000734084	0.0262806
4	S4	2.19386	0.570745	2.44792	2.58333	0.000798106	0.0285726
5	S1	2.19738	0.601113	2.48958	2.11458	0.000753491	0.0269754
5	S2	2.25558	0.659729	2.62366	2.02151	0.000634519	0.0227161
5	S3	2.26116	0.675522	3.4	2.42105	0.000816525	0.0292321
5	S4	2.26255	0.65347	3.16304	2.43478	0.000869015	0.0311112
6	S1	2.20686	0.556041	2.96875	2.36458	0.00080802	0.0289276
6	S2	2.25722	0.554749	3.04348	2.09783	0.000781079	0.027963
6	S3	2.15403	0.568784	4.10989	2.35165	0.00110866	0.0396908
6	S4	2.20793	0.545399	3.26667	2.06667	0.00083545	0.0299096
7	S1	2.26119	0.547935	3.48387	2.49462	0.000844319	0.0302271
7	S2	2.22851	0.590743	5.05155	3.63918	0.00136389	0.0488279
7	S3	2.20736	0.579891	4.46875	3.66667	0.00120459	0.0431251
7	S4	2.18615	0.47906	3.66316	4.17895	0.00111208	0.039813
8	S1	2.21199	0.394963	4.18947	4.74737	0.00130243	0.0466278
8	S2	2.22257	0.464967	4.1087	4.6087	0.0011949	0.0427779
8	S3	2.27989	0.455988	3.42045	3.21591	0.00109238	0.0391079
8	S4	2.25367	0.462672	3.86022	2.97849	0.00112576	0.0403028
9	S1	2.19378	0.7451	3.69474	2.62105	0.00093675	0.0335362
9	S2	2.18085	0.664956	2.61702	2.84043	0.000794836	0.0284556
9	S3	2.15184	0.718663	2.91398	2.45161	0.000741977	0.0265632
9	S4	2.21842	0.702695	3.62105	3.08421	0.000966806	0.0346122
10	S1	2.23606	0.473214	1.6413	2.25	0.000486234	0.0174075
10	S2	2.21087	0.465545	2.20833	2.79167	0.000748534	0.0267979
10	S3	2.19984	0.552834	2.21591	2.63636	0.000762504	0.0272981
10	S4	2.19676	0.517637	2.39362	2.19149	0.000734084	0.0262806
11	S1	2.19378	0.449521	3.34737	4.43158	0.00116718	0.0417857
11	S2	2.14502	0.47487	2.84043	4.11702	0.00107328	0.0384241
11	S3	2.1468	0.492188	3.26087	4.01087	0.00116903	0.041852
11	S4	2.23641	0.540626	2.89011	3.68132	0.000988385	0.0353847
12	S1	2.15066	0.476991	2.74468	2.88298	0.000906214	0.032443
12	S2	2.17868	0.474178	2.46392	3.02062	0.000858563	0.030737
12	S3	2.1177	0.484954	2.50538	3	0.000875022	0.0313263
12	S4	2.15996	0.535044	2.70526	2.72632	0.000911703	0.0326395
13	S1	2.02506	0.533529	1.93407	2.52747	0.000685071	0.0245259
13	S2	1.93576	0.464302	1.49474	2.08421	0.000556039	0.0199065
13	S3	1.99569	0.524614	1.61053	2.49474	0.000566057	0.0202652
13	S4	2.03577	0.481921	1.97826	3.01087	0.000677625	0.0242593
14	S1	2.3117	0.496582	3.91489	2.5	0.00106822	0.0382428
14	S2	2.29947	0.515313	5.74468	3.24468	0.00137704	0.0492988
14	S3	2.28465	0.502669	4.87234	2.98936	0.00119985	0.0429552
14	S4	2.38905	0.52673	5.04301	2.80645	0.00114111	0.0408524
15	S1	2.20569	0.476668	3.2234	3.90426	0.000982154	0.0351616
15	S2	2.19346	0.439047	3.46154	3.25275	0.000941319	0.0336997
15	S3	2.16663	0.428422	2.73626	3.75824	0.000852417	0.030517
15	S4	2.14937	0.433225	2.7	4.1	0.000909477	0.0325598
16	S1	2.21822	0.423308	2.73913	4.3913	0.000962123	0.0344445
16	S2	2.21112	0.414931	3.07778	4.78889	0.00102581	0.0367244
16	S3	2.21772	0.461546	2.59341	3.7033	0.000862876	0.0308914
16	S4	2.25805	0.438279	2.5618	3.86517	0.000850184	0.030437
17	S1	2.30187	0.463783	4.86316	3.83158	0.00115716	0.041427
17	S2	2.27002	0.474705	4.41667	3.67708	0.00107075	0.0383334
17	S3	2.18441	0.458341	3.95745	4.31915	0.00114922	0.0411428
17	S4	2.26695	0.478489	5.09574	4.31915	0.00129604	0.0463989
18	S1	2.25349	0.612998	3.56701	2.68041	0.00096159	0.0344255
18	S2	2.23705	0.608148	4.5625	3.4375	0.00115998	0.0415279
18	S3	2.18375	0.660604	4.38542	3.02083	0.00127399	0.0456097
18	S4	2.25334	0.641701	4.98969	2.94845	0.00124614	0.0446126
19	S1	2.22535	0.721901	3.60638	2.61702	0.000926465	0.0331679
19	S2	2.22135	0.663958	2.73626	2.34066	0.000784432	0.0280831
19	S3	2.26695	0.77261	3.7766	2.56383	0.000961903	0.0344367
19	S4	2.19227	0.631827	3	3.37778	0.000840737	0.0300989
20	S1	2.27134	0.598043	2.43011	2.33333	0.000757329	0.0271128
20	S2	2.20139	0.539924	3.53684	3.14737	0.00106699	0.0381989
20	S3	2.17084	0.49153	2.96875	3.29167	0.000912121	0.0326544
20	S4	2.29925	0.521506	3.18681	2.84615	0.000847187	0.0303298
